# Supplementary material for: Oleocanthal Induces Mitochondrial Dysfunction in Breast Cancer Cell Lines Depending on c-MET Expression
Source: Antioxidants (Basel). 2026 Mar 25;15(4):410. doi: 10.3390/antiox15040410 (PMC13113521; doi:10.3390/antiox15040410)
Supplement: Supplementary file 1 [file antioxidants-15-00410-s001.zip]

Archive with 1 entries (1 files):
- antioxidants-4149105-supplementary.pdf
